# Supplementary material for: A major role for Nrf2 transcription factors in cell transformation by KSHV encoded oncogenes
Source: Front Oncol. 2022 Sep 21;12:890825. doi: 10.3389/fonc.2022.890825 (PMC9534600; doi:10.3389/fonc.2022.890825)
Supplement: Supplementary file 3 [file Table_1.xls]

## Sheet: Hoja1
REAGENTS
Dulbecco’s modified Eagle’s medium (DMEM)	GIBCO#12800-082
New born calf serum	Gibco#16010-159
Lipofectamine Plus Reagent	Invitrogen # L3000015
shRNA (shScramble and shRNAs targeted against Nrf2 - GIPZ Nfe2l2 shRNA)	Thermo RMM4532-EG18024
G418	Promega # V7983
Puromycin Invitrogen	Gibco#A1113803
Luciferase reporter system	Promega #E1500
ProLong Gold antifade reagent with DAPI	Invitrogen P36931
Propidium Iodide	Invitrogen#P1304MP
Mowiol 4-88	SIGMA#81381
RT-qPCR
TRIReagent	GenBiotech #TR118200
RNase-free DNase I	Invitrogen # 18068015
MMLV reverse transcriptase promega	Promega#M1705
RNaseOUT	Invitrogen#10777019
OligodT (Genbiotech)	Custom sintetized
Master Mix qPCR 2.0 (PB-L, Productos Bio-Logicos)	Embiotec#EA2402
ANTIBODIES
Nrf2	Abcam ab89443
phospho-Nrf2	Abcam ab76026
anti-ERK2	Santa Cruz: sc-154
Phospho–ERK1/2	Santa Cruz sc-7383
p38	Santa Cruz sc-535-G
Phospho-p38	Cell Signaling 9211
JNK	Santa Cruz sc- 474-G
Phospho–JNK	Cell Signaling 9255S
Akt1	Santa Cruz sc-1618
Phospho-Akt1/2/3	Santa Cruz sc-16646-R
KEAP1	Cell Signaling 8047
HO-1	Cell Signaling 43966
secondary antibodies coupled to horseradish peroxidase	goat anti mouse Santa Cruz SC-2005
	mouse anti rabbit Santa Cruz SC2357
secondary antibodies coupled to fluorophores	Invitrogen#A32728 Alexa 647 Goat anti-mouse IgG
	Invitrogen#A32733 Alexa 647 Goat anti-rabbit IgG
Goat anti-Rabbit IgG (H+L) Secondary Antibody, FITC	Invitrogen # 65-6111
EQUIPMENTS
Luminometer	Junior Berlthold # Junior LB 9509
CFX96 Touch Real-Time PCR Detection System	BioRad
Confocal Microscope	Fluoview FV300, Olympus, Japan
